# Supplementary material for: Monoterpene Synthase Genes and Monoterpene Profiles in Pinus nigra subsp. laricio
Source: Plants (Basel). 2022 Feb 6;11(3):449. doi: 10.3390/plants11030449 (PMC8838282; doi:10.3390/plants11030449)
Supplement: Supplementary file 1 [file plants-11-00449-s001.zip]

Archive with 1 entries (1 files):
- plants-1571914-supplementary.pdf
